# Supplementary material for: African Swine Fever Vaccine Candidate ASFV-G-ΔI177L/ΔLVR Protects Against Homologous Virulent Challenge and Exhibits Long-Term Maintenance of Antibodies
Source: Animals (Basel). 2025 Feb 7;15(4):473. doi: 10.3390/ani15040473 (PMC11851887; doi:10.3390/ani15040473)
Supplement: Supplementary file 1 [file animals-15-00473-s001.zip]

Archive with 1 entries (1 files):
- animals-3434595-supplementary.pdf
